# Supplementary material for: Cancer Treatment Patterns and Factors Affecting Receipt of Treatment in Older Adults: Results from the ASPREE Cancer Treatment Substudy (ACTS)
Source: Cancers (Basel). 2023 Feb 5;15(4):1017. doi: 10.3390/cancers15041017 (PMC9953887; doi:10.3390/cancers15041017)
Supplement: Supplementary file 1 [file cancers-15-01017-s001.zip]

Archive with 1 entries (1 files):
- cancers-2109987-supplementary.pdf
